# Supplementary material for: Time dependent degeneration of the nigrostriatal tract in mice with 6-OHDA lesioned medial forebrain bundle and the effect of activin A on l-Dopa induced dyskinesia
Source: BMC Neurosci. 2019 Feb 13;20:5. doi: 10.1186/s12868-019-0487-7 (PMC6374903; doi:10.1186/s12868-019-0487-7)
Supplement: Supplementary file 1 — Additional file 1: Datasets. Raw data used for Figs. 1, 2, 3, 4 and 5. [file 12868_2019_487_MOESM1_ESM.xlsx]

## Sheet: Timecourse
			Tissue Collection	Analysis
Animal #	Lesion	Group		TH counts	NeuN counts	TH densitometry	DAT densitometry
71679	6OHDA	1 week	Perfusion	3654.04	5979.73	0.0617222	0.0121126
71657	6OHDA	1 week	Perfusion	6321.24	7699.66	0.0654824	0.0154909
71660	6OHDA	1 week	Perfusion	4652.99	5189	0.0304065	0.021213
71601	6OHDA	1 week	Perfusion	3682.25	3944.26	0.35714	0.118433
71366	6OHDA	1 week	Perfusion	3755.3	4805.44	0.353934	0.118837
71653	Asc. A.	1 week	Perfusion	7294.64	9613.42	1.02581	1.04647
71580	Asc. A.	1 week	Perfusion	7847.39	8342.73	1.22325	0.982277
71581	Asc. A.	1 week	Perfusion	7318.25	8994.1	1.29993	0.920404
71573	Asc. A.	1 week	Perfusion	7764.33	9410.46	0.723479	1.08769
71594	Asc. A.	1 week	Perfusion	7190.32	9219.98	0.916258	0.92378
72996	6OHDA	2 weeks	Perfusion	2358.75	5209.25	0.0859511	0.191954
72229	6OHDA	2 weeks	Perfusion	1801.73	3730.25	0.160944	0.0939635
72235	6OHDA	2 weeks	Perfusion	1960.07	4175.51	0.241646	0.108983
72230	6OHDA	2 weeks	Perfusion	2652.41	3450.5	0.174145	0.177555
72282	6OHDA	2 weeks	Perfusion	2271.09	4889.74	0.0186078	0.130023
72911	Asc. A.	2 weeks	Perfusion	8184.61	9089.63	1.09323	0.946669
72924	Asc. A.	2 weeks	Perfusion	8134.65	10001.9	1.01691	1.00301
72926	Asc. A.	2 weeks	Perfusion	7477.81	9218.53	1.18788	1.09906
72925	Asc. A.	2 weeks	Perfusion	6885.53	9310.05	1.18508	0.939485
71574	Asc. A.	2 weeks	Perfusion	6992.78	9861.63	1.06127	1.03889
71727	6OHDA	3 weeks	Perfusion	1361.23	2875.59	0.276036	0.183242
71664	6OHDA	3 weeks	Perfusion	1672.42	3169.08	0.130922	0.0605645
71680	6OHDA	3 weeks	Perfusion	2190.94	2820.12	0.212389	0.0113336
71602	6OHDA	3 weeks	Perfusion	1801.24	4089.9	0.247022	0.171221
71603	6OHDA	3 weeks	Perfusion	1556.19	3306.88	0.127451	0.209107
71597	Asc. A.	3 weeks	Perfusion	6250.16	9464.11	0.959125	0.971383
71371	Asc. A.	3 weeks	Perfusion	7262.37	9945.86	0.925577	1.05742
71584	Asc. A.	3 weeks	Perfusion	7486.08	9916.62	1.18945	0.902057
71596	Asc. A.	3 weeks	Perfusion	8231.41	8967.56	0.921976	1.11173
71595	Asc. A.	3 weeks	Perfusion	8368.93	9074.62	1.23875	1.11408
71713	6OHDA	4 weeks	Perfusion	2042.09	3695.78	0.128927	0.0885676
71712	6OHDA	4 weeks	Perfusion	1355.75	3383.53	0.20011	0.0589976
71663	6OHDA	4 weeks	Perfusion	1350.61	3560.54	0.0950851	0.0952626
71681	6OHDA	4 weeks	Perfusion	1601.91	3037.02	0.272107	0.194189
71684	6OHDA	4 weeks	Perfusion	1838.17	3551.1	0.0774628	0.0400272
71370	Asc. A.	4 weeks	Perfusion	6793.33	10530.4	0.843588	0.855979
71365	Asc. A.	4 weeks	Perfusion	7622.59	9797.75	1.00233	1.04067
71652	Asc. A.	4 weeks	Perfusion	8593.22	8772.72	0.883853	0.977113
71654	Asc. A.	4 weeks	Perfusion	7147.12	10068.8	1.16758	1.07988
71655	Asc. A.	4 weeks	Perfusion	7039.44	8616.15	0.985349	0.990727

## Sheet: Activin ELISA
Animal #	Treatment	Activin A (pg/ml)
		ipsilateral striatum	contralateral striatum	midbrain	ipsilateral cortex
93855	PBS	28.4994	41.3077	29.3305	19.1167
93856	PBS	18.0135	37.3992	35.8056	16.3582
93857	PBS	24.8818	26.715	23.952	12.3871
93928	PBS	27.3119	35.0128	29.6959	14.7689
93858	PBS	18.7688	30.7873	18.5076	18.1376
93460	Activin	146.28	21.2574	20.173	51.0248
93886	Activin	167.54	20.0948	30.9435	99.2691
93936	Activin	363.557	49.1516	31.7816	405.708
93937	Activin	256.607	35.7598	28.8239	150.223
93933	Activin	515.034	23.8069	16.758	729.432

## Sheet: Activin onset
			Lid score						On Day 19
Animal #	Treatment	Amph. Rpm	Day 1	Day 4	Day 7	Day 10	Day 13	Total	20min	40 min	60min	80 min	100min	120min	total Limb	total Axial	total Orolingual	Total
90652	PBS	2.1	13	49	78	88	66	294	10	14	19	19	3	1	21	42	3	3
90855	PBS	3.75	23	28	52	55	66	224	8	15	17	14	9	3	26	33	7	7
90474	PBS	2.65	2	7	2	8	13	32	1	1	5	5	1	0	0	11	2	2
90647	PBS	2.975	32	65	82	64	71	314	10	15	20	18	7	1	15	46	10	10
90597	PBS	2.9	8	31	40	48	45	172	5	9	14	10	7	0	10	24	11	11
90609	PBS	2.475	17	39	52	57	42	207	5	9	11	14	3	0	13	21	8	8
90646	PBS	4.325	15	34	37	54	24	164	3	4	7	7	3	0	8	16	0	0
90841	PBS	2.025	1	0	0	0	1	2	1	0	0	0	0	0	0	1	0	0
98496	PBS	4	23	28	34	50	50	185	8	10	12	14	6	0	22	26	2	2
98499	PBS	3.3	5	20	26	19	19	89	4	4	5	4	2	0	5	7	7	7
98266	PBS	2.85	11	26	25	34	34	130	6	7	8	10	3	0	13	20	1	1
98265	PBS	4.2	15	25	26	49	51	166	10	12	11	13	5	0	24	20	7	7
98258	PBS	2.3	25	43	55	74	77	274	12	17	20	20	8	0	26	43	8	8
98251	PBS	5.425	11	19	9	14	14	67	7	2	2	2	1	0	6	7	1	1
98219	PBS	3.15	13	9	16	20	22	80	4	4	9	4	1	0	11	10	1	1
98222	PBS	2.675	3	16	2	9	9	39	3	2	2	2	0	0	6	3	0	0
98220	PBS	2.075	2	19	5	8	8	42	1	2	2	2	1	0	4	4	0	0
90794	Activin A	3.675	30	17	31	19	44	141	7	8	6	8	8	6	18	24	1	1
90293	Activin A	2.65	19	20	52	43	33	167	5	7	9	9	2	1	5	24	4	4
90590	Activin A	2.35	14	15	34	12	29	104	5	7	4	9	3	1	5	17	7	7
90860	Activin A	2.775	1	15	29	36	43	124	9	10	10	12	2	0	8	25	10	10
90795	Activin A	2.825	39	59	32	44	61	235	11	7	19	18	5	1	23	36	2	2
90834	Activin A	3.85	23	22	28	24	9	106	3	2	2	2	0	0	0	8	1	1
98454	Activin A	3.2	37	29	32	46	46	190	8	10	12	13	3	0	13	29	4	4
98453	Activin A	3.575	3	9	3	1	1	17	1	0	0	0	0	0	1	0	0	0
98498	Activin A	2.825	13	34	37	49	49	182	11	12	12	11	3	0	17	26	6	6
98497	Activin A	4.825	24	12	29	29	25	119	5	4	6	8	2	0	12	13	0	0
98295	Activin A	4.475	21	39	58	53	52	223	6	11	13	19	3	0	23	26	3	3
98288	Activin A	3.1	30	35	58	47	50	220	8	10	11	15	6	0	14	31	5	5
98287	Activin A	4.075	26	39	59	61	66	251	12	12	20	19	3	0	20	37	9	9
98250	Activin A	2.575	7	13	32	14	14	80	3	3	3	3	2	0	8	6	0	0
98264	Activin A	2.15	30	44	75	79	82	310	12	17	23	22	8	0	30	43	9	9

## Sheet: Activin severity
		Lid score							On Day 20
Animal #	Treatment	Pretest	Day 1	Day 4	Day 7	Day 10	Day 13	Total	20min	40 min	60min	80 min	100min	120min	total Limb	total Axial	total Orolingual	Total
113433	PBS	89	96	73	91	81	80	421	13	17	23	23	3	1	33	40	7	80
113263	PBS	94	96	84	96	83	86	445	16	23	23	20	3	1	34	45	7	86
113280	PBS	82	79	86	81	79	81	406	16	19	20	23	3	0	34	41	6	81
113466	PBS	84	92	0	0	0	0	92	0	0	0	0	0	0	0	0	0	0
113463	PBS	55	74	64	65	63	62	328	14	13	16	16	3	0	26	31	5	62
113448	PBS	67	78	70	74	69	77	368	16	17	20	20	3	1	32	38	7	77
113603	PBS	64	68	68	80	83	73	372	16	16	23	17	1	0	28	39	6	73
113279	PBS	88	72	71	82	77	88	390	19	17	23	23	4	2	33	48	7	88
113588	Activin A	91	98	98	101	97	79	473	14	17	20	23	4	1	30	41	8	79
113434	Activin A	88	87	88	85	90	75	425	14	20	20	20	1	0	28	39	8	75
113439	Activin A	80	96	89	95	81	87	448	17	17	21	27	4	1	29	42	6	77
113589	Activin A	77	88	76	84	86	77	411	17	17	17	20	4	2	30	39	8	77
113584	Activin A	81	78	76	86	89	87	416	17	21	20	23	5	1	31	44	2	77
113590	Activin A	52	81	67	74	80	68	370	13	17	17	17	3	1	27	34	7	68
113447	Activin A	82	75	54	76	76	58	339	11	15	15	14	2	1	19	32	7	58
113454	Activin A	58	78	82	87	88	76	411	17	17	17	23	2	0	29	39	8	76
